# Supplementary material for: Optimum Temperatures for Net Primary Productivity of Three Tropical Seagrass Species
Source: Front Plant Sci. 2017 Aug 23;8:1446. doi: 10.3389/fpls.2017.01446 (PMC5572403; doi:10.3389/fpls.2017.01446)
Supplement: Supplementary file 2 [file Table2.xlsx]

## Sheet: Sheet1
Supplement 2
Collier, C. J., Y. X. Ow, L. Langlois, S. Uthicke, C. Johansson, K. O'Brien, V. Hrebien, and M. P. Adams. 2017. Primary productivity and thermal optima of three tropical seagrass species. Frontiers in Plant Science 8:1446.
This spreadsheet is designed to enable the user to calculate net plant productivity for a specific below-ground to above-ground biomass ratio measured at a study site.
Details for step 1 can be obtained from Collier et al Subm. for Cymodocea serrulata, Halodule uninervis and Zostera muelleri
This will enable a meadow-specific thermal optima to be calculated.
This can also be used to identify how net plant productivity will be affected by future rises in temperature.
The example gven here is for H. uninervis from Green Island in Queensland, Australia.
STEP 1						STEP 2							STEP 3
Insert relevant model parameters for the species of interest						Photosynthesis, productivity and respiration rates will be calculated here							Plot the model and identify the thermal optima
These can be obtained from Collier et al Subm.
Gross photosynthesis						Temperature	Pgross(AG)	*RAG	*RBG	Pnet(AG)	Pnet(AG+BG)
Pmax	3.9					0	0	0	0.0755858	0	-0.755858
Topt	34					1	0.000196315	2.40032e-05	0.077353	0.000172312	-0.773358
Tmax	44.6					2	0.00177193	0.000229505	0.0791615	0.00154242	-0.790073
						3	0.00635258	0.000851285	0.0810124	0.00550129	-0.804622
Leaf respiration						4	0.0156002	0.00214213	0.0829065	0.0134581	-0.815607
Pmax	0.7					5	0.0311274	0.00435674	0.0848448	0.0267706	-0.821678
Topt	35.2					6	0.0544518	0.00774274	0.0868285	0.046709	-0.821576
Tmax	45.9					7	0.0869656	0.0125345	0.0888586	0.0744311	-0.814155
						8	0.129913	0.0189485	0.0909362	0.110965	-0.798397
Rhizome respiration						9	0.184372	0.0271794	0.0930623	0.157193	-0.77343
P @ 20	0.12					10	0.251241	0.037397	0.0952381	0.213844	-0.738537
Q10	1.26					11	0.331225	0.0497437	0.0974648	0.281481	-0.693166
						12	0.424825	0.0643318	0.0997435	0.360493	-0.636942
Below-ground to above-ground biomass ratio						13	0.53233	0.0812418	0.102076	0.451088	-0.569668
BG/AG	10					14	0.653806	0.10052	0.104462	0.553286	-0.491335
						15	0.789092	0.122178	0.106904	0.666915	-0.40213
						16	0.93779	0.146188	0.109404	0.791602	-0.302437
						17	1.09926	0.172485	0.111962	0.926773	-0.192845
						18	1.27261	0.200965	0.11458	1.07164	-0.0741511
						19	1.4567	0.231481	0.117258	1.22522	0.052635
						20	1.65013	0.263843	0.12	1.38629	0.186286
						21	1.85123	0.297819	0.122806	1.55341	0.325356
						22	2.05807	0.333131	0.125677	1.72494	0.468172
						23	2.26844	0.369454	0.128615	1.89899	0.612836
						24	2.47986	0.40642	0.131622	2.07344	0.757221
						25	2.68957	0.443608	0.1347	2.24596	0.898963
						26	2.89451	0.480553	0.137849	2.41395	1.03546
						27	3.09134	0.516737	0.141072	2.57461	1.16389
						28	3.27645	0.551594	0.14437	2.72486	1.28115
						29	3.4459	0.584506	0.147746	2.8614	1.38394
						30	3.59548	0.614801	0.1512	2.98068	1.46868
						31	3.72066	0.641757	0.154735	3.0789	1.53155
						32	3.81661	0.664598	0.158353	3.15201	1.56849
						33	3.87821	0.682492	0.162055	3.19572	1.57516
						34	3.9	0.694554	0.165844	3.20545	1.54701
						35	3.87624	0.699842	0.169722	3.17639	1.47918
						36	3.80084	0.697359	0.17369	3.10348	1.36659
						37	3.66744	0.686051	0.177751	2.98138	1.20388
						38	3.4693	0.664806	0.181907	2.8045	0.985432
						39	3.19942	0.632453	0.18616	2.56696	0.705368
						40	2.85042	0.587764	0.190512	2.26266	0.357535
						41	2.41463	0.52945	0.194966	1.88518	-0.0644823
						42	1.88404	0.456165	0.199525	1.42787	-0.567372
						43	1.2503	0.3665	0.20419	0.883802	-1.15809
						44	0.504744	0.258985	0.208964	0.245759	-1.84388
						45	-0.361647	0.13209	0.213849	-0.493737	-2.63223
						46	-1.35822	-0.0157772	0.218849	-1.34244	-3.53093
						47	-2.49466	-0.186272	0.223966	-2.30839	-4.54805
						48	-3.78101	-0.381113	0.229202	-3.39989	-5.69191
						49	-5.22762	-0.602082	0.234561	-4.62554	-6.97115
						50	-6.84523	-0.851023	0.240045	-5.99421	-8.39466
						*The equations used to construct these columns are from the PT model (Collier et al Subm)
						IfTopt>43oC, then these equations will need to be exchanged for the Q10 equation
